# Supplementary material for: The effects of ischemia during rest intervals on strength endurance performance
Source: PLoS One. 2023 Apr 6;18(4):e0280231. doi: 10.1371/journal.pone.0280231 (PMC10079082; doi:10.1371/journal.pone.0280231)
Supplement: S1 Raw data — (XLSX) [file pone.0280231.s001.xlsx]

## Sheet: Peak Velocity
	Peak Velocity (m/s)	CONTROL GROUP					ISCHEMIA GROUP
	No	Set 1	Set 2	Set 3	Set 4	Set 5	Set 1	Set 2	Set 3	Set 4	Set 5
1	1	0.78	0.73	0.66	0.57	0.48	0.77	0.72	0.66	0.66	0.61
2	2	0.65	0.59	0.55	0.55	0.57	0.64	0.55	0.54	0.44	0.4
3	3	0.81	0.69	0.65	0.62	0.62	0.74	0.75	0.71	0.57	0.61
4	4	0.71	0.63	0.61	0.59	0.57	0.68	0.6	0.54	0.66	0.56
5	5	0.78	0.6	0.63	0.63	0.64	0.6	0.59	0.6	0.52	0.56
6	6	0.8	0.83	0.85	0.86	0.81	0.8	0.82	0.84	0.82	0.8
7	7	0.63	0.72	0.62	0.64	0.61	0.67	0.7	0.69	0.72	0.7
8	8	0.62	0.65	0.62	0.56	0.52	0.7	0.69	0.65	0.6	0.68
9	9	0.72	0.64	0.62	0.6	0.58	0.69	0.61	0.55	0.67	0.58
10	10	0.78	0.81	0.83	0.84	0.79	0.78	0.8	0.82	0.8	0.78
11	11	0.81	0.76	0.69	0.59	0.49	0.8	0.75	0.69	0.69	0.63
12	12	0.77	0.59	0.62	0.62	0.63	0.59	0.58	0.59	0.51	0.55
13	13	0.66	0.75	0.65	0.67	0.64	0.7	0.74	0.72	0.76	0.74

## Sheet: Repetitions
Number of preformed repetitions	CONTROL GROUP					ISCHEMIA GROUP
No	Set 1	Set 2	Set 3	Set 4	Set 5	Set 1	Set 2	Set 3	Set 4	Set 5
	18	14	12	9	9	18	15	12	10	9
	23	14	12	10	10	19	12	8	7	6
	18	15	13	11	11	17	15	14	12	11
	21	16	13	11	10	18	18	13	11	11
	14	13	12	8	9	13	11	11	10	10
	13	12	10	9	7	15	13	12	10	8
	15	12	12	11	10	16	14	13	10	9
	15	13	11	10	10	17	15	14	12	10
	21	16	13	11	10	18	18	13	11	11
	12	12	10	9	7	15	13	12	10	8
	19	15	12	9	9	19	16	12	10	9
	14	13	12	8	9	13	11	11	10	10
	16	13	13	11	11	17	15	14	11	9

## Sheet: Time under tension
Time Under Tension (s)	CONTROL GROUP					ISCHEMIA GROUP
No	Set 1	Set 2	Set 3	Set 4	Set 5	Set 1	Set 2	Set 3	Set 4	Set 5
	30.2	23.6	21.1	15.1	17.8	28	25.5	21	16.9	17.3
	35.2	23.9	21.6	17.5	19.2	31.2	22.8	14.8	14.2	12.2
	26.9	23	21.5	20.1	20.9	25.2	25.2	23	23.3	20.2
	35.6	29.3	25.3	23.5	19.3	30.5	30.1	25.7	20.3	21.3
	31.5	27.1	27.1	18.8	17	20.8	18.8	20.8	16.9	19.1
	27.6	23.4	21.3	20.9	15.1	26.6	26.6	22.4	20.9	15.1
	32.1	20.8	24	24.3	21.3	30.7	21.2	19.4	20.1	19.4
	31.9	25.3	22.1	21.3	19.9	32.5	23.4	23.1	20.7	19.2
	34.5	29.9	25.8	24	19.7	31.1	30.7	26.2	20.7	21.9
	26.9	22.8	20.8	20.4	14.7	26	26	21.9	20.4	14.7
	31.4	24.5	21.9	15.7	18.3	29.1	26.5	21.8	17.6	18
	31.1	26.7	26.7	18.6	16.6	20.5	18.6	20.5	16.7	18.9
	33.7	21.7	25.2	25.4	22.4	32.3	22.3	20.4	21.1	20.4
	31.4308	24.7692	23.4154	20.4308	18.6308	28.0385	24.4385	21.6154	19.2154	18.2846

## Sheet: Mean Velocity
Time Under Tension (s)	CONTROL GROUP					ISCHEMIA GROUP
No	Set 1	Set 2	Set 3	Set 4	Set 5	Set 1	Set 2	Set 3	Set 4	Set 5
	0.52	0.49	0.5	0.44	0.42	0.59	0.58	0.47	0.42	0.35
	0.49	0.43	0.39	0.44	0.45	0.45	0.38	0.4	0.35	0.34
	0.63	0.53	0.51	0.47	0.53	0.63	0.54	0.51	0.47	0.44
	0.63	0.54	0.47	0.41	0.5	0.54	0.47	0.39	0.48	0.4
	0.55	0.53	0.54	0.55	0.56	0.5	0.53	0.53	0.26	0.5
	0.57	0.57	0.64	0.53	0.49	0.53	0.61	0.65	0.55	0.47
	0.55	0.54	0.54	0.34	0.41	0.57	0.58	0.52	0.49	0.46
	0.47	0.49	0.49	0.45	0.39	0.49	0.5	0.51	0.48	0.45
	0.64	0.55	0.48	0.42	0.51	0.55	0.48	0.4	0.49	0.41
	0.56	0.56	0.62	0.52	0.48	0.52	0.6	0.64	0.54	0.46
	0.54	0.51	0.52	0.46	0.43	0.61	0.6	0.49	0.44	0.36
	0.54	0.52	0.53	0.54	0.55	0.49	0.52	0.52	0.26	0.49
	0.58	0.56	0.57	0.36	0.43	0.6	0.61	0.55	0.51	0.48
